# Supplementary material for: DdaCrz1, a C2H2-Type Transcription Factor, Regulates Growth, Conidiation, and Stress Resistance in the Nematode-Trapping Fungus Drechslerella dactyloides
Source: J Fungi (Basel). 2022 Jul 20;8(7):750. doi: 10.3390/jof8070750 (PMC9322116; doi:10.3390/jof8070750)
Supplement: Supplementary file 1 [file jof-08-00750-s001.zip]

Archive with 1 entries (1 files):
- jof-1759188-supplementary.pdf
